# Supplementary material for: Altered carbon status in Glycine max hairy roots induced by Agrobacterium rhizogenes
Source: Plant Signal Behav. 2022 Jul 12;17(1):2097469. doi: 10.1080/15592324.2022.2097469 (PMC9278451; doi:10.1080/15592324.2022.2097469)
Supplement: Supplemental Material [file KPSB_A_2097469_SM3486.xlsx]

## Sheet: Sheet1
Supplemental Table Primers list.
GmELF1b	Fwd	GCGGCTGATCAGTCTGTTAC
(Glyma.02G276600)	Rev	TCACAATTTTTGCAACAAAACC
orf12 (rolC)	Fwd	TCGATGGATGTTGACGAAGA
(AJ271050.1)	Rev	TCCATAAAAGCATCGCATCA
orf13 (rolD)	Fwd	AAAGCCTGCAAGGAGAACAA
(AJ271050.1)	Rev	CCCTTAAAGCAGCGAGTGAG
